# Supplementary material for: Kinetics of SARS-CoV-2 specific IgM and IgG responses in COVID-19 patients
Source: Emerg Microbes Infect. 2020 May 13;9(1):940–8. doi: 10.1080/22221751.2020.1762515 (PMC7273175; doi:10.1080/22221751.2020.1762515)
Supplement: Supplemental Material [file TEMI_A_1762515_SM6945.zip]

Archive with 4 entries (4 files):
- 1762515_supplementary files/supplementary figure1.tif
- 1762515_supplementary files/supplementary figure2.tif
- 1762515_supplementary files/supplementary figure3.tif
- 1762515_supplementary files/supplementary figure4.tif
